# Supplementary material for: Network Pharmacology, Molecular Dynamics and In Vitro Assessments of Indigenous Herbal Formulations for Alzheimer’s Therapy
Source: Life (Basel). 2024 Sep 25;14(10):1222. doi: 10.3390/life14101222 (PMC11508826; doi:10.3390/life14101222)
Supplement: Supplementary file 1 [file life-14-01222-s001.zip]

Archive with 1 entries (1 files):
- life-3183682-supplementary.pdf
